# Supplementary material for: Using topic modeling via non-negative matrix factorization to identify relationships between genetic variants and disease phenotypes: A case study of Lipoprotein(a) (LPA)
Source: PLoS One. 2019 Feb 13;14(2):e0212112. doi: 10.1371/journal.pone.0212112 (PMC6374022; doi:10.1371/journal.pone.0212112)
Supplement: S1 Appendix — (XLSX) [file pone.0212112.s002.xlsx]

## Sheet: Topic-10
Topic #0: Sepsis, Septicemia, Fever of unknown origin, Acute renal failure, Abdominal pain, Protein-calorie malnutrition, Ascites (non malignant), Tachycardia NOS, Bacterial infection NOS, Altered mental status
Topic #1: Other tests, Malaise and fatigue, Abdominal pain, Nonspecific chest pain, Cough, GERD, Allergic rhinitis, Essential hypertension, Palpitations, Acute upper respiratory infections
Topic #2: Atrial fibrillation, Congestive heart failure NOS, Systolic or combined heart failure, Primary/intrinsic cardiomyopathies, Long-term use of anticoagulants, Heart failure NOS, Paroxysmal ventricular tachycardia, Cardiac pacemaker in situ, Cardiomegaly, Nonrheumatic mitral valve disorders
Topic #3: Chemotherapy, Secondary malignancy of lymph nodes, Secondary malignancy of lung, Nausea and vomiting, Secondary malignant neoplasm, Malaise and fatigue, Lung cancer, Malignant neoplasm, other, Cancer, suspected or other, Anemia in neoplastic disease
Topic #4: Coronary atherosclerosis, Hyperlipidemia, Essential hypertension, Nonspecific chest pain, Unstable angina (intermediate coronary syndrome), Myocardial infarction, Chronic ischemic heart disease, Angina pectoris, Tobacco use disorder, Mixed hyperlipidemia
Topic #5: Hypertensive chronic kidney disease, Type 2 diabetes, Chronic renal failure, Insulin pump user, Chronic Kidney Disease, Stage III, Type 2 diabetic neuropathy, Type 2 diabetic nephropathy, Type 1 diabetes, Acute renal failure, Polyneuropathy in diabetes
Topic #6: Acute posthemorrhagic anemia, Other abnormal glucose, Pulmonary collapse; interstitial/compensatory emphysema, Pleurisy, Other forms of chronic heart disease, Hypopotassemia, Respiratory insufficiency, Hypotension NOS, Cardiomegaly, Nonrheumatic mitral valve disorders
Topic #7: Other dyspnea, Chronic airway obstruction, Other diseases of lung, Shortness of breath, Tobacco use disorder, Pneumonia, Asphyxia and hypoxemia, Respiratory failure, Emphysema, Abnormal findings examination of lungs
Topic #8: Seborrheic keratosis, Skin neoplasm of uncertain behavior, Actinic keratosis, Benign neoplasm of skin, Other tests, Non-melanoma skin cancer, Senile cataract, Benign neoplasm of colon, Mixed hyperlipidemia, Atopic or contact dermatitis
Topic #9: Pain in joint, Osteoarthrosis NOS, Back pain, Spondylosis without myelopathy, Degeneration of intervertebral disc, Pain in limb, Injury, Osteoarthrosis; localized, primary, Arthropathy NOS, Symptoms and disorders of the joints

## Sheet: Topic-10PCC
LPA SNPs and topic_0 (-0.0052182687972119977, 0.55560659451344852)
LPA SNPs and topic_1 (-0.011806559763983522, 0.18235644504606965)
LPA SNPs and topic_2 (0.034238727172159159, 0.00010963451236237418)
LPA SNPs and topic_3 (-0.038257960030715785, 1.5419042994477579e-05)
LPA SNPs and topic_4 (0.07433994554094997, 4.172871682375949e-17)
LPA SNPs and topic_5 (-0.00043294874329710816, 0.96099958005320696)
LPA SNPs and topic_6 (0.033514129860697205, 0.00015290329850686272)
LPA SNPs and topic_7 (-0.0022535937821067374, 0.79908478290422691)
LPA SNPs and topic_8 (-0.014897656667164373, 0.092432331783131955)
LPA SNPs and topic_9 (0.0010691067883263881, 0.90388908996440653)

## Sheet: Topic-10LR
	coefficient	Pr(>|z|)
Age	-0.003502	0.10682
factor(Sex)	0.171965	0.00155	**
topic_0	-0.021352	0.96056
topic_1	-0.030624	0.9523
topic_2	0.774796	0.06964	.
topic_3 (Lung cancer))	-1.21782	0.0088	**
topic_4 (CVD)	4.52693	2.66e-14	***
topic_5	-0.873746	0.05399	.
topic_6	1.35025	0.00187	**
topic_7	0.214277	0.65952
topic_8	-0.415717	0.4174
topic_9	-0.044348	0.92945

## Sheet: Topic-20
Topic #0: Sepsis, Septicemia, Tachycardia NOS, Protein-calorie malnutrition, Respiratory failure, Fever of unknown origin, Pneumonia, Septic shock, Hypotension NOS, Elevated white blood cell count
Topic #1: Cough, Allergic rhinitis, Acute upper respiratory infections, Acute sinusitis, Other tests, Acute bronchitis and bronchiolitis, Malaise and fatigue, Other headache syndromes, Light-headedness and vertigo, Pain in joint
Topic #2: Congestive heart failure NOS, Systolic or combined heart failure, Primary/intrinsic cardiomyopathies, Heart failure NOS, Cardiac defibrillator in situ, Paroxysmal ventricular tachycardia, Secondary/extrinsic cardiomyopathies, Cardiomegaly, Nonrheumatic mitral valve disorders, Primary pulmonary hypertension
Topic #3: Chemotherapy, Secondary malignancy of lymph nodes, Secondary malignancy of lung, Secondary malignant neoplasm, Lung cancer, Malignant neoplasm, other, Cancer, suspected or other, Malaise and fatigue, Anemia in neoplastic disease, Secondary malignancy of bone
Topic #4: Type 2 diabetes, Type 2 diabetic neuropathy, Insulin pump user, Polyneuropathy in diabetes, Type 1 diabetes, Diabetes mellitus, Type 2 diabetic nephropathy, Diabetic retinopathy, Type 2 diabetic retinopathy, Type 1 diabetic neuropathy
Topic #5: Hypertensive chronic kidney disease, Chronic renal failure, Chronic Kidney Disease, Stage III, Acute renal failure, Disorders of the kidney & ureters, Hyperpotassemia, Chronic Kidney Disease, Stage IV, End stage renal disease, Anemia in chronic kidney disease, Other anemias
Topic #6: Acute posthemorrhagic anemia, Pulmonary collapse; interstitial/compensatory emphysema, Other abnormal glucose, Pleurisy, Other forms of chronic heart disease, Hypopotassemia, Nonrheumatic aortic valve disorders, Nonrheumatic mitral valve disorders, Respiratory insufficiency, Hypotension NOS
Topic #7: Chronic airway obstruction, Other diseases of lung, Tobacco use disorder, Other dyspnea, Pneumonia, Emphysema, Shortness of breath, Asphyxia and hypoxemia, Obstructive chronic bronchitis, Abnormal findings examination of lungs
Topic #8: Mixed hyperlipidemia, Hypercholesterolemia, Hypertensive heart disease, Other tests, Hyperlipidemia, Disorders of lipoid metabolism, Essential hypertension, Benign neoplasm of colon, Diverticulosis, Pain in joint
Topic #9: Back pain, Degeneration of intervertebral disc, Spondylosis without myelopathy, Osteoarthrosis NOS, Pain in joint, Osteoarthrosis; localized, primary, Spinal stenosis of lumbar region, Cervicalgia, Thoracic neuritis/radiculitis, Enthesopathy
Topic #10: Transient cerebral ischemia, Ischemic stroke, Altered mental status, Late effects of cerebrovascular disease, Acute, but ill-defined cerebrovascular disease, Other conditions of brain, NOS, Alteration of consciousness, Occlusion and stenosis of precerebral arteries, Convulsions, Other headache syndromes
Topic #11: Edema, Swelling of limb, Pain in limb, Injury, Pain in joint, Cellulitis and abscess of leg, Superficial cellulitis & abscess, Contusion, Long-term use of anticoagulants, Other local infections of skin and subcutaneous tissue
Topic #12: Obesity, Obstructive sleep apnea, Morbid obesity, Sleep apnea, GERD, Depression, Overweight, Major depressive disorder, Chronic nonalcoholic liver disease, Sleep disorders
Topic #13: Cirrhosis of liver without mention of alcohol, Ascites (non malignant), Portal hypertension, Liver abscess and sequelae of chronic liver disease, Esophageal bleeding, Thrombocytopenia, Splenomegaly, Primary pulmonary hypertension, Chronic nonalcoholic liver disease, Disorders of liver
Topic #14: Atrial fibrillation, Long-term use of anticoagulants, Other specified cardiac dysrhythmias, Atrial flutter, Cardiac arrhythmia NOS, Palpitations, Sinoatrial node dysfunction, Cardiac pacemaker in situ, Cardiac conduction disorders, Cardiac dysrhythmias
Topic #15: Essential hypertension, Nonspecific chest pain, Shortness of breath, Hyperlipidemia, Coronary atherosclerosis, Other dyspnea, Malaise and fatigue, Type 2 diabetes, GERD, Palpitations
Topic #16: Abdominal pain, Nausea and vomiting, Diarrhea, GERD, Hypovolemia, Symptoms concerning nutrition, metabolism, and development, Diverticulosis, Depression, Constipation, Diaphragmatic hernia
Topic #17: Seborrheic keratosis, Skin neoplasm of uncertain behavior, Actinic keratosis, Benign neoplasm of skin, Non-melanoma skin cancer, Chronic dermatitis due to sun, Atopic or contact dermatitis, Other dyschromia, Senile cataract, Sebaceous cyst
Topic #18: Coronary atherosclerosis, Myocardial infarction, Unstable angina (intermediate coronary syndrome), Chronic ischemic heart disease, Angina pectoris, Hyperlipidemia, Tobacco use disorder, Nonspecific chest pain, Encounter for long-term use of aspirin, Peripheral arterial disease
Topic #19: Urinary tract infection, Hematuria, Frequency of urination and polyuria, Dysuria, Urinary incontinence, Other abnormality of urination, Retention of urine, Symptoms/disorders of the urinary system, Functional disorders of bladder, Other nonspecific findings on examination of urine

## Sheet: Topic-20PCC
LPA SNPs and topic_0 (-0.00034787505577389016, 0.96865867151752116)
LPA SNPs and topic_1 (-0.012112288780245088, 0.17129056666084277)
LPA SNPs and topic_2 (0.044892160568510496, 3.918232568344763e-07)
LPA SNPs and topic_3 (-0.038229921657093761, 1.5642203279733118e-05)
LPA SNPs and topic_4 (-0.01028583591118499, 0.24533250234619186)
LPA SNPs and topic_5 (0.005868843938196565, 0.50741997253295756)
LPA SNPs and topic_6 (0.0371905658130623, 2.6464898397607663e-05)
LPA SNPs and topic_7 (-0.00036172829904211986, 0.96741126335440297)
LPA SNPs and topic_8 (0.0049375378103662139, 0.57706837347725903)
LPA SNPs and topic_9 (-0.00081426442459022895, 0.92672437981066691)
LPA SNPs and topic_10 (-0.0036812645556195552, 0.67757052382908634)
LPA SNPs and topic_11 (0.0066948095660527901, 0.44955832238919557)
LPA SNPs and topic_12 (0.00019690786961029961, 0.98225675265335943)
LPA SNPs and topic_13 (-0.019329589590081592, 0.029007968715667676)
LPA SNPs and topic_14 (0.004826260319297412, 0.58568227647169646)
LPA SNPs and topic_15 (0.0010538480803421292, 0.9052543104753128)
LPA SNPs and topic_16 (-0.0061101256845326624, 0.49012337276321272)
LPA SNPs and topic_17 (-0.013296222359629288, 0.13314775661983083)
LPA SNPs and topic_18 (0.083279365694478844, 4.4118146963276813e-21)
LPA SNPs and topic_19 (0.0053169473886498873, 0.54815630587829756)

## Sheet: Topic-20LR
	Coefficient	Pr(>|z|)
Age	-0.003444	0.13086
factor(Sex)	0.16588	0.00219
topic_0	0.166951	0.7606
topic_1	-0.572862	0.34546
topic_2	1.56534	0.00395
topic_3 (Lung cancer)	-1.51701	0.00346
topic_4	-1.98611	0.00251
topic_5	-0.257561	0.66877
topic_6	1.48323	0.00386
topic_7	-0.229851	0.69543
topic_8	0.091977	0.91017
topic_9	-0.001665	0.99782
topic_10	-0.591212	0.29948
topic_11	0.490442	0.43131
topic_12	-0.346996	0.64388
topic_13	-0.704293	0.224
topic_14	-1.28705	0.04999
topic_15	0.875272	0.39143
topic_16	-0.319768	0.65477
topic_17	-0.371832	0.52677
topic_18 (CVD)	4.9369	2.3e-16
topic_19	1.12672	0.12831

## Sheet: Topic-30
Topic #0: Sepsis, Septicemia, Tachycardia NOS, Respiratory failure, Protein-calorie malnutrition, Septic shock, Acute renal failure, Shock, Acidosis, Pneumonia
Topic #1: Cough, Allergic rhinitis, Acute upper respiratory infections, Acute sinusitis, Other tests, Acute bronchitis and bronchiolitis, Other headache syndromes, Acute pharyngitis, Chronic sinusitis, Malaise and fatigue
Topic #2: Unstable angina (intermediate coronary syndrome), Coronary atherosclerosis, Chronic ischemic heart disease, Myocardial infarction, Angina pectoris, Nonspecific chest pain, Abnormal function study of cardiovascular system, Encounter for long-term use of aspirin, Hyperlipidemia, Precordial pain
Topic #3: Chemotherapy, Secondary malignancy of lymph nodes, Secondary malignancy of lung, Secondary malignant neoplasm, Lung cancer, Malignant neoplasm, other, Malaise and fatigue, Anemia in neoplastic disease, Cancer, suspected or other, Nausea and vomiting
Topic #4: Type 2 diabetes, Type 2 diabetic neuropathy, Insulin pump user, Polyneuropathy in diabetes, Type 1 diabetes, Type 2 diabetic nephropathy, Diabetes mellitus, Diabetic retinopathy, Type 2 diabetic retinopathy, Type 1 diabetic neuropathy
Topic #5: Hypertensive chronic kidney disease, Chronic renal failure, Chronic Kidney Disease, Stage III, Acute renal failure, Disorders of the kidney & ureters, Hyperpotassemia, Chronic Kidney Disease, Stage IV, End stage renal disease, Anemia in chronic kidney disease, Other anemias
Topic #6: Acute posthemorrhagic anemia, Other abnormal glucose, Pulmonary collapse; interstitial/compensatory emphysema, Pleurisy, Hypopotassemia, Respiratory insufficiency, Hypotension NOS, Pulmonary insufficiency or respiratory failure following trauma and surgery, Fluid overload, Hypovolemia
Topic #7: Other diseases of lung, Chronic airway obstruction, Pneumonia, Asphyxia and hypoxemia, Abnormal findings examination of lungs, Emphysema, Respiratory failure, Obstructive chronic bronchitis, Pleurisy, Cough
Topic #8: Mixed hyperlipidemia, Hypercholesterolemia, Hypertensive heart disease, Other tests, Disorders of lipoid metabolism, Hyperlipidemia, Essential hypertension, Benign neoplasm of colon, Diverticulosis, Malaise and fatigue
Topic #9: Osteoarthrosis NOS, Pain in joint, Osteoarthrosis; localized, primary, Arthropathy NOS, Osteoarthritis; localized, Pain in limb, Symptoms and disorders of the joints, Enthesopathy, Peripheral enthesopathies, Acute pain
Topic #10: Transient cerebral ischemia, Ischemic stroke, Late effects of cerebrovascular disease, Acute, but ill-defined cerebrovascular disease, Altered mental status, Other conditions of brain, NOS, Alteration of consciousness, Convulsions, Musculoskeletal symptoms referable to limbs, Other headache syndromes
Topic #11: Abdominal pain, Nausea and vomiting, Diarrhea, Diverticulosis, Hypovolemia, Symptoms concerning nutrition, metabolism, and development, Other symptoms involving abdomen and pelvis, Other disorders of intestine, Noninfectious gastroenteritis, Constipation
Topic #12: Obesity, Obstructive sleep apnea, Morbid obesity, Sleep apnea, Edema, Overweight, Cardiomegaly, Chronic nonalcoholic liver disease, Sleep disorders, Bariatric surgery
Topic #13: Cirrhosis of liver without mention of alcohol, Portal hypertension, Ascites (non malignant), Liver abscess and sequelae of chronic liver disease, Esophageal bleeding, Thrombocytopenia, Primary pulmonary hypertension, Splenomegaly, Chronic nonalcoholic liver disease, Disorders of liver
Topic #14: Palpitations, Other specified cardiac dysrhythmias, Cardiac arrhythmia NOS, Syncope and collapse, Tachycardia NOS, Paroxysmal supraventricular tachycardia, Light-headedness and vertigo, Premature beats, Sinoatrial node dysfunction, Abnormal electrocardiogram
Topic #15: Essential hypertension, Hyperlipidemia, Nonspecific chest pain, Coronary atherosclerosis, Type 2 diabetes, Pulmonary collapse; interstitial/compensatory emphysema, Congestive heart failure NOS, Atrial fibrillation, Abdominal pain, Hypothyroidism NOS
Topic #16: Urinary tract infection, Frequency of urination and polyuria, Hematuria, Dysuria, Urinary incontinence, Other abnormality of urination, Retention of urine, Symptoms/disorders of the urinary system, Postmenopausal atrophic vaginitis, Functional disorders of bladder
Topic #17: Skin neoplasm of uncertain behavior, Seborrheic keratosis, Actinic keratosis, Benign neoplasm of skin, Non-melanoma skin cancer, Chronic dermatitis due to sun, Atopic or contact dermatitis, Other dyschromia, Sebaceous cyst, Basal cell carcinoma (new)
Topic #18: Peripheral arterial disease, Occlusion and stenosis of precerebral arteries, Atherosclerosis of the extremities, Atherosclerosis of native arteries of the extremities with intermittent claudication, Pain in limb, Atherosclerosis of aorta, Coronary atherosclerosis, Symptoms involving cardiovascular system, Atherosclerosis, Transient cerebral ischemia
Topic #19: Depression, Anxiety disorder, Major depressive disorder, Insomnia, Dysthymic disorder, Mood disorders, Substance addiction and disorders, Adjustment reaction, Chronic pain, Malaise and fatigue
Topic #20: GERD, Diaphragmatic hernia, Dysphagia, Stricture and stenosis of esophagus, Diseases of esophagus, Voice disturbance, Other anemias, Reflux esophagitis, Dyspepsia and disorders of function of stomach, Esophagitis, GERD & related diseases
Topic #21: Tobacco use disorder, Chronic airway obstruction, Emphysema, Encounter for long-term use of aspirin, Acute pain, Hyperplasia of prostate, Alcoholism, Substance addiction and disorders, Obstructive chronic bronchitis, Chronic pain
Topic #22: Encounter for long-term use of antibiotics, Bacterial infection NOS, Fever of unknown origin, Bacteremia, Infection/inflammation of internal prosthetic device, implant or graft, Swelling of limb, Postoperative infection, Venous embolism & thrombosis, Methicillin sensitive Staphylococcus aureus, Streptococcus infection
Topic #23: Injury, Contusion, Edema, Pain in limb, Pain in joint, Effects of other external causes, Osteopenia, Syncope and collapse, Swelling of limb, Fracture of unspecified bones
Topic #24: Back pain, Degeneration of intervertebral disc, Spondylosis without myelopathy, Spinal stenosis of lumbar region, Cervicalgia, Thoracic neuritis/radiculitis, Displacement of intervertebral disc, Neuralgia, neuritis, and radiculitis NOS, Chronic pain, Spinal stenosis
Topic #25: Senile cataract, Cataract, Dry eyes, Disorders of vitreous body, Dermatochalasis, Allergic conjunctivitis, Presbyopia, Glaucoma, Inflammation of eyelids, Myopia
Topic #26: Nonrheumatic mitral valve disorders, Nonrheumatic aortic valve disorders, Other forms of chronic heart disease, Cardiomegaly, Disease of tricuspid valve, Nonrheumatic tricuspid valve disorders, Heart valve replaced, Heart valve disorders, Mitral valve stenosis and/or aortic valve stenosis, Congestive heart failure NOS
Topic #27: Systolic or combined heart failure, Congestive heart failure NOS, Primary/intrinsic cardiomyopathies, Heart failure NOS, Cardiac defibrillator in situ, Paroxysmal ventricular tachycardia, Secondary/extrinsic cardiomyopathies, Chronic ischemic heart disease, Left bundle branch block, Cardiomegaly
Topic #28: Atrial fibrillation, Long-term use of anticoagulants, Atrial flutter, Sinoatrial node dysfunction, Cardiac dysrhythmias, Cardiac pacemaker in situ, Adverse drug events and drug allergies, Cardiac conduction disorders, Abnormal coagulation profile, Cardiac arrhythmia NOS
Topic #29: Shortness of breath, Other dyspnea, Nonspecific chest pain, Malaise and fatigue, Edema, Essential hypertension, Cough, Congestive heart failure NOS, Other anemias, Abnormal function study of cardiovascular system

## Sheet: Topic-30PCC
LPA SNPs and topic_0 (0.0010817832218616744, 0.9027551254276982)
LPA SNPs and topic_1 (-0.011661889212319507, 0.18777390816735365)
LPA SNPs and topic_2 (0.072544171405421756, 2.3195996615014893e-16)
LPA SNPs and topic_3 (-0.03787176163740591, 1.8777802923341817e-05)
LPA SNPs and topic_4 (-0.010375360194490073, 0.24124795138521513)
LPA SNPs and topic_5 (0.0052825364659795987, 0.55074873693025062)
LPA SNPs and topic_6 (0.019838451425261576, 0.025034627132462777)
LPA SNPs and topic_7 (0.0027252043357934397, 0.75823612395078743)
LPA SNPs and topic_8 (0.0046080142574670456, 0.60274756890955317)
LPA SNPs and topic_9 (-0.014144626055695773, 0.11012308929822595)
LPA SNPs and topic_10 (-0.010087513222827686, 0.25455307151780732)
LPA SNPs and topic_11 (-0.010452908144485719, 0.23774871401314809)
LPA SNPs and topic_12 (-0.0014678354328059298, 0.86832671152489893)
LPA SNPs and topic_13 (-0.018763003769503187, 0.034059383420749038)
LPA SNPs and topic_14 (0.0080882667059056588, 0.36095775977185918)
LPA SNPs and topic_15 (0.034586319867515911, 9.3252303680539233e-05)
LPA SNPs and topic_16 (0.0060610853982056732, 0.49361301923927381)
LPA SNPs and topic_17 (-0.011316816651430705, 0.20117358424654189)
LPA SNPs and topic_18 (0.051311160329023227, 6.6654904477405459e-09)
LPA SNPs and topic_19 (0.0024712197666075996, 0.78015922429940465)
LPA SNPs and topic_20 (0.0027009479115035749, 0.7603217918497428)
LPA SNPs and topic_21 (0.013432761545026158, 0.12920929165774173)
LPA SNPs and topic_22 (0.0026547447291089387, 0.76429934482328965)
LPA SNPs and topic_23 (0.0062147866366355463, 0.48272042036661167)
LPA SNPs and topic_24 (0.0041529738198970998, 0.63902795868525675)
LPA SNPs and topic_25 (-0.014169703086509859, 0.10949371944596492)
LPA SNPs and topic_26 (0.050842729684453927, 9.1308084365711927e-09)
LPA SNPs and topic_27 (0.041304549796586106, 3.054500106869619e-06)
LPA SNPs and topic_28 (-0.00085267834708668703, 0.92327794476570513)
LPA SNPs and topic_29 (0.0030273845108824324, 0.73240526659783778

## Sheet: Topic-30LR
	Estimate	Pr(>|z|)
Age	-0.004356	0.0673
factor(Sex)1	0.142171	0.00977
topic_0	0.431013	0.5174
topic_1	-0.297849	0.64728
topic_2	3.7798	1.68e-08
topic_3	-1.39081	0.00929
topic_4	-1.9795	0.0037
topic_5	-0.378865	0.545
topic_6	-0.121437	0.853
topic_7	0.061698	0.92721
topic_8	-0.295921	0.7288
topic_9	-1.38614	0.06627
topic_10	-1.23741	0.0469
topic_11	-0.540704	0.48114
topic_12	-0.157595	0.84465
topic_13	-0.574596	0.33743
topic_14	-0.560391	0.50046
topic_15	2.97001	0.00462
topic_16	1.22621	0.09179
topic_17	0.019413	0.97492
topic_18	2.95398	4.75e-05
topic_19	0.241048	0.75609
topic_20	0.000335	0.99969
topic_21	-0.316656	0.72462
topic_22	0.098637	0.88049
topic_23	0.980369	0.18754
topic_24	0.697788	0.34229
topic_25	-0.872987	0.22494
topic_26	3.18448	2.46e-05
topic_27	1.48326	0.01271
topic_28	-1.75638	0.03471
topic_29	-0.924332	0.35256

## Sheet: lambda=0
Topic #0: Respiratory failure, Pneumonia, Pleurisy, Pulmonary collapse; interstitial/compensatory emphysema, Hypotension NOS, Tachycardia NOS, Other dyspnea, Hypopotassemia, Sepsis, Septicemia
Topic #1: Pain in joint, Other tests, Back pain, Pain in limb, Malaise and fatigue, Cough, Nonspecific chest pain, Essential hypertension, Osteoarthrosis NOS, Abdominal pain
Topic #2: Coronary atherosclerosis, Essential hypertension, Hyperlipidemia, Congestive heart failure NOS, Nonspecific chest pain, Atrial fibrillation, Chronic ischemic heart disease, Shortness of breath, Nonrheumatic mitral valve disorders, Cardiomegaly
Topic #3: Chemotherapy, Tobacco use disorder, Lung cancer, Other diseases of lung, Malaise and fatigue, Secondary malignancy of lymph nodes, Secondary malignancy of lung, Nausea and vomiting, Nonspecific chest pain, Shortness of breath
Topic #4: Type 2 diabetes, Hypertensive chronic kidney disease, Chronic renal failure, Insulin pump user, Type 2 diabetic neuropathy, Chronic Kidney Disease, Stage III, Type 2 diabetic nephropathy, Type 1 diabetes, Polyneuropathy in diabetes, Acute renal failure
Topic #5: Ascites (non malignant), Abdominal pain, Cirrhosis of liver without mention of alcohol, Thrombocytopenia, Liver abscess and sequelae of chronic liver disease, Portal hypertension, Chronic nonalcoholic liver disease, Disorders of liver, Esophageal bleeding, Nausea and vomiting
PCC results
LPA SNPs and topic_0 (0.011419037253401067, 0.19713347290559435)
LPA SNPs and topic_1 (-0.008123777855320714, 0.3588531414764332)
LPA SNPs and topic_2 (0.07158844843350395, 5.683200162187392e-16)
LPA SNPs and topic_3 (-0.03929786359702805, 8.987549667850473e-06)
LPA SNPs and topic_4 (0.002551814656784197, 0.7731826643325955)
LPA SNPs and topic_5 (-0.020417103788240003, 0.021097026695061905)
LR results
Predictor	Coefficient	Pr(>|z|)
Age	-0.003729	0.0792
factor(Sex)1	0.145187	0.0053
topic_0	0.436661	0.1704
topic_1	-0.059334	0.8113
topic_2	2.18114	3.51e-13
topic_3	-0.819128	0.0103
topic_4	-0.401083	0.2879
topic_5	-0.635017	0.1315

[truncated: 6 more sheets: lambda=0.5,r=0, lambda=0.5,r=0.5, lambda=0.5,r=1, lambda=1, r=0, lambda=1, r=0.5, lambda=1, r=1]
